# Supplementary material for: Studying the Effects of Dissolved Noble Gases and High Hydrostatic Pressure on the Spherical DOPC Bilayer Using Molecular Dynamic Simulations
Source: Membranes (Basel). 2024 Apr 12;14(4):89. doi: 10.3390/membranes14040089 (PMC11052037; doi:10.3390/membranes14040089)
Supplement: Supplementary file 1 [file membranes-14-00089-s001.zip]

Archive with 1 entries (1 files):
- membranes-2896105-supplementary.pdf
